# Supplementary material for: Serotype Is Associated With High Rate of Colistin Resistance Among Clinical Isolates of Salmonella
Source: Front Microbiol. 2020 Dec 18;11:592146. doi: 10.3389/fmicb.2020.592146 (PMC7775366; doi:10.3389/fmicb.2020.592146)
Supplement: Supplementary file 1 [file Table_1.XLSX]

## Sheet: supplementary table S1
Supplementary Table S1. Characteristics of isolates collected in this study.
Isolates No.	Sources	Polymyxin MIC	MIC Description	Serotype	Sequence type	WGS accession number	Isolates selected for qRT-PCR
S001_01179	blood	8	R	Enteritidis	11	WPNX00000000	√
S002_49124	blood	8	R	Enteritidis	11	WPNW00000000	√
S003_53800	blood	8	R	Enteritidis	11	WPNV00000000	√
S004_57391	blood	16	R	Enteritidis	11	WPNU00000000	√
S005_59879	blood	8	R	Enteritidis	11	WPNT00000000	√
S006_61724	blood	8	R	Enteritidis	11	WPNS00000000	√
S007_61883	blood	8	R	Enteritidis	11	WPNR00000000	√
S008_62011	blood	8	R	Enteritidis	11	WPNQ00000000
S009_62208	blood	16	R	Enteritidis	11	WPNP00000000
S010_62428	blood	8	R	Enteritidis	11	WPNO00000000
S011_62438	blood	8	R	Enteritidis	11	WPNN00000000
S012_62439	blood	8	R	Enteritidis	11	WPNM00000000
S013_62568	blood	8	R	Enteritidis	11	WPNL00000000
S014_62587	blood	8	R	Enteritidis	11	WPNK00000000
S015_62597	blood	8	R	Enteritidis	11	WPNJ00000000
S016_62598	blood	8	R	Enteritidis	11	WPNI00000000
S017_63170	blood	8	R	Enteritidis	11	WPNH00000000
S018_01144	fecal sample	8	R	Enteritidis	11	WPNG00000000
S019_01147	fecal sample	8	R	Enteritidis	11	WPNF00000000
S020_01162	fecal sample	8	R	Enteritidis	11	WPNE00000000
S021_01169	fecal sample	4	R	Enteritidis	11	WPND00000000
S022_01193	fecal sample	4	R	Typhimurium	19	WPNC00000000	√
S023_01197	fecal sample	8	R	Enteritidis	11	WPNB00000000
S024_01800	fecal sample	8	R	Enteritidis	11	WPNA00000000
S025_02413	fecal sample	4	R	Enteritidis	11	WPMZ00000000
S026_02752	fecal sample	8	R	Typhimurium	328	WPMY00000000	√
S027_03633	fecal sample	8	R	monophasic variant of Typhimurium	19	WPMX00000000	√
S028_03635	fecal sample	8	R	Enteritidis	11	WPMW00000000
S029_03988	fecal sample	8	R	Enteritidis	11	WPMV00000000
S030_03996	fecal sample	8	R	Enteritidis	11	WPMU00000000
S031_04177	fecal sample	8	R	Enteritidis	11	WPMT00000000
S032_08488	fecal sample	8	R	Enteritidis	11	WPMS00000000
S033_08534	fecal sample	8	R	Enteritidis	11	WPMR00000000
S034_09573	fecal sample	8	R	Enteritidis	11	WPMQ00000000
S035_10622	fecal sample	8	R	Enteritidis	11	WPMP00000000
S036_13174	fecal sample	4	R	Enteritidis	11	WPMO00000000
S037_25249	fecal sample	8	R	Enteritidis	11	WPMN00000000
S038_44700	fecal sample	8	R	Enteritidis	11	WPMM00000000
S039_44712	fecal sample	8	R	monophasic variant of Typhimurium	34	WPML00000000
S040_44862	fecal sample	8	R	monophasic variant of Typhimurium	34	WPMK00000000
S041_48945	fecal sample	8	R	Enteritidis	11	WPMJ00000000
S042_49638	fecal sample	8	R	Enteritidis	11	WPMI00000000
S043_49643	fecal sample	8	R	Enteritidis	11	WPMH00000000
S044_49671	fecal sample	8	R	Enteritidis	11	WPMG00000000
S045_56041	fecal sample	4	R	Enteritidis	11	WPMF00000000
S046_64203	fecal sample	4	R	Enteritidis	11	WPME00000000
S047_66759	fecal sample	8	R	monophasic variant of Typhimurium	34	WPMD00000000	√
S048_01045	fecal sample	2	S	Paratyphi c	68	WPMC00000000
S049_01139	fecal sample	1	S	Enteritidis	11	WPMB00000000	√
S050_01140	fecal sample	2	S	London	155	WPMA00000000
S051_01141	fecal sample	2	S	Typhimurium	34	WPLZ00000000	√
S052_01142	fecal sample	2	S	Stanley	29	WPLY00000000
S053_01136	blood	0.5	S	Stanley
S054_01145	fecal sample	1	S	Typhimurium	34	WPLX00000000	√
S055_01148	fecal sample	1	S	Typhimurium	34	WPLW00000000	√
S056_01185	fecal sample	1	S	Typhimurium	34	WPLV00000000	√
S057_01194	fecal sample	2	S	Singapore	501	WPLU00000000
S058_01195	fecal sample	1	S	Typhimurium	19	WPLT00000000	√
S059_01198	fecal sample	2	S	Stanley	29	WPLS00000000
S060_01291	fecal sample	1	S	Hissar	68	WPLR00000000
S061_01369	fecal sample	2	S	Derby	40	WPLQ00000000
S062_01370	fecal sample	2	S	Singapore	501	WPLP00000000
S063_01143	fecal sample	2	S	Agona
S064_01380	fecal sample	1	S	Enteritidis	11	WPLO00000000	√
S065_01391	fecal sample	2	S	Stanley	29	WPLN00000000
S066_01146	blood	1	S	Agona
S067_01149	blood	0.5	S	Derby
S068_01480	fecal sample	1	S	Typhi	2	WPLM00000000
S069_01685	fecal sample	1	S	Paratyphi B	86	WPLL00000000
S070_01150	blood	0.5	S	Rissen
S071_01786	fecal sample	2	S	monophasic variant of Typhimurium	34	WPLK00000000
S072_01151	blood	0.5	S	Paratyphi A
S073_01823	fecal sample	2	S	Typhimurium	34	WPLJ00000000	√
S074_01180	blood	1	S	Stanley
S075_02071	fecal sample	1	S	Typhimurium	34	WPLI00000000	√
S076_02552	fecal sample	2	S	Typhimurium	34	WPLH00000000
S077_02553	fecal sample	1	S	monophasic variant of Typhimurium	328	WPLG00000000
S078_02580	fecal sample	1	S	Typhimurium	328	WPLF00000000
S079_01190	blood	1	S	Stanley
S080_02588	fecal sample	1	S	Typhimurium	328	WPLE00000000
S081_01192	blood	2	S	Hissar
S082_01374	fecal sample	1	S	Typhimurium
S083_02621	fecal sample	2	S	Typhimurium	328	WPLD00000000
S084_01716	blood	1	S	Hissar
S085_01718	blood	0.5	S	Hissar
S086_02700	fecal sample	2	S	Typhimurium	328	WPLC00000000
S087_02702	fecal sample	2	S	Typhimurium	328	WPLB00000000
S088_02709	fecal sample	2	S	Typhimurium	328	WPLA00000000
S089_02710	fecal sample	1	S	Typhimurium	19	WPKZ00000000
S090_02723	fecal sample	1	S	Typhimurium	328	WPKY00000000
S091_02751	fecal sample	1	S	Typhimurium	328	WPKX00000000
S092_02753	fecal sample	1	S	Typhimurium	328	WPKW00000000
S093_02758	fecal sample	2	S	Typhimurium	328	WPKV00000000
S094_02810	fecal sample	8	R	Enteritidis	11	WPKU00000000
S095_02888	fecal sample	1	S	Typhimurium	19	WPKT00000000
S096_02912	fecal sample	2	S	Agona	13	WPKS00000000
S097_01922	blood	1	S	Hissar
S098_03630	fecal sample	1	S	Typhimurium	34	WPKR00000000
S099_03631	fecal sample	1	S	Typhimurium	34	WPKQ00000000
S100_03632	fecal sample	1	S	Typhimurium	34	WPKP00000000
S101_03634	fecal sample	1	S	Typhimurium	34	WPKO00000000
S102_03650	fecal sample	1	S	Hissar	68	WPKN00000000
S103_04178	fecal sample	1	S	Typhimurium	19	WPKM00000000
S104_04179	fecal sample	1	S	Typhimurium	19	WPKL00000000
S105_04183	fecal sample	1	S	Typhimurium	34	WPKK00000000
S106_02225	blood	0.5	S	Gallinarum
S107_02605	fecal sample	1	S	Typhimurium
S108_09120	fecal sample	1	S	London	155	WPKJ00000000
S109_25604	fecal sample	2	S	Rissen	469	WPKI00000000
S110_31002	fecal sample	2	S	Gallinarum	1547	WPKH00000000
S111_34428	fecal sample	1	S	monophasic variant of Typhimurium	34	WPKG00000000
S112_43924	fecal sample	1	S	Thompspm	26	WPKF00000000
S113_49063	fecal sample	1	S	Thompspm	26	WPKE00000000
S114_49411	fecal sample	1	S	London	155	WPKD00000000
S115_49642	fecal sample	2	S	Thompspm	26	WPKC00000000
S116_49672	fecal sample	0.5	S	Thompson	26	WPKB00000000
S117_49695	fecal sample	0.5	S	Rissen	469	WPKA00000000
S118_65274	fecal sample	1	S	monophasic variant of Typhimurium	34	WPJZ00000000
S119_65308	fecal sample	1	S	monophasic variant of Typhimurium	34	WPJY00000000
S120_02606	fecal sample	2	S	Typhimurium
S121_66422	fecal sample	1	S	Paratyphi A	85	WPJX00000000
S122_66464	fecal sample	0.5	S	Paratyphi A	85	WPJW00000000
S123_66599	fecal sample	1	S	monophasic variant of Typhimurium	34	WPJV00000000
S124_66631	fecal sample	1	S	monophasic variant of Typhimurium	34	WPJU00000000
S125_66652	fecal sample	1	S	monophasic variant of Typhimurium	34	WPJT00000000
S126_66713	fecal sample	0.5	S	Indiana	17	WPJS00000000
S127_66822	fecal sample	1	S	monophasic variant of Typhimurium	34	WPJR00000000
S128_05287	blood	8	R	Enteritidis	11	WPJQ00000000
S129_41069	blood	4	R	Typhimurium	19	WPJP00000000	√
S130_52170	blood	8	R	Enteritidis	11	WPJO00000000
S131_52575	blood	8	R	Enteritidis	11	WPJN00000000
S132_54197	blood	8	R	Gallinarum	1547	WPJM00000000
S133_54550	blood	8	R	Goldcoast	358	WPJL00000000
S134_54621	blood	2	S	N/A	321	WPJK00000000
S135_54728	blood	4	R	monophasic variant of Typhimurium	34	WPJJ00000000	√
S136_55431	blood	8	R	Enteritidis	11	WPJI00000000
S137_56021	blood	8	R	Enteritidis	11	WPJH00000000
S138_56042	blood	8	R	Enteritidis	11	WPJG00000000
S139_57379	blood	8	R	Enteritidis	11	WPJF00000000
S140_59108	blood	16	R	Enteritidis	11	WPJE00000000
S141_59878	blood	8	R	Enteritidis	11	WPJD00000000
S142_60093	blood	4	R	Enteritidis	11	WPJC00000000
S143_60131	blood	4	R	Enteritidis	11	WPJB00000000
S144_61417	blood	8	R	Typhimurium	19	WPJA00000000	√
S145_44703	blood	1	S	Enteritidis	11	WPIZ00000000	√
S146_54837	blood	1	S	Enteritidis	11	WPIY00000000	√
S147_56019	blood	1	S	Enteritidis	11	WPIX00000000	√
S148_59311	blood	1	S	Enteritidis	11	WPIW00000000	√
S149_61125	blood	0.5	S	Enteritidis	11	WPIV00000000	√
S150_61271	blood	2	S	Enteritidis	11	WPIU00000000
S151_61449	blood	2	S	Enteritidis	11	WPIT00000000
S152_61454	blood	1	S	Enteritidis	11	WPIS00000000
S153_03193	blood	0.5	S	Hissar
S154_03195	blood	0.5	S	Hissar
S155_03280	fecal sample	1	S	Typhimurium
S156_03913	blood	1	S	Enteritidis
S157_06190	blood	1	S	Hissar
S158_06250	blood	1	S	Hissar
S159_09611	blood	0.5	S	Typhi
S160_10033	blood	8	R	Enteritidis
S161_11388	blood	0.5	S	Gallinarum
S162_11597	blood	8	R	Enteritidis
S163_18459	blood	0.25	S	Gallinarum
S164_18914	blood	0.5	S	Gallinarum
S165_23851	blood	8	R	Enteritidis
S166_24813	blood	8	R	Enteritidis
S167_26023	blood	0.25	S	Choleraesuis
S168_28719	blood	8	R	Enteritidis
S169_29873	blood	1	S	Stanley
S170_30044	blood	8	R	Enteritidis
S171_30509	blood	8	R	Enteritidis
S172_30631	blood	8	R	Enteritidis
S173_31506	blood	8	R	Enteritidis
S174_32443	blood	8	R	Enteritidis
S175_33260	blood	8	R	Enteritidis
S176_36468	blood	8	R	Enteritidis
S177_37823	blood	8	R	Enteritidis
S178_39606	blood	1	S	Typhimurium
S179_40490	blood	8	R	Enteritidis
S180_42493	blood	8	R	Enteritidis
S181_46705	blood	1	S	Enteritidis
S182_47020	blood	8	R	Enteritidis
S183_50029	blood	8	R	Enteritidis
S184_50237	blood	8	R	Enteritidis
S185_50471	blood	0.25	S	Gallinarum
S186_50894	blood	1	S	Agona
S187_51062	blood	1	S	Abony
S188_51090	blood	1	S	London
S189_51228	blood	1	S	Enteritidis
S190_51286	blood	0.5	S	Gallinarum
S191_51294	blood	0.5	S	Gallinarum
S192_51348	blood	0.5	S	Gallinarum
S193_51695	blood	0.5	S	Infantis
S194_51840	blood	0.5	S	Gallinarum
S195_51843	blood	0.5	S	Gallinarum
S196_51844	blood	0.5	S	Gallinarum
S197_51848	blood	0.5	S	Gallinarum
S198_51855	blood	0.5	S	Gallinarum
S199_51859	blood	1	S	Gallinarum
S200_51861	blood	0.5	S	Gallinarum
S201_51862	blood	0.5	S	Gallinarum
S202_51884	blood	0.5	S	Gallinarum
S203_51933	blood	8	R	Enteritidis
S204_51944	blood	8	R	Enteritidis
S205_51991	blood	8	R	Enteritidis
S206_52026	blood	8	R	Enteritidis
S207_52031	blood	1	S	Agona
S208_52363	blood	8	R	Enteritidis
S209_52366	blood	8	R	Enteritidis
S210_52572	blood	8	R	Enteritidis
S211_52606	blood	1	S	Enteritidis
S212_52651	blood	1	S	Typhimurium
S213_52674	blood	1	S	Thompson
S214_52761	blood	1	S	Typhi
S215_53081	blood	8	R	Enteritidis
S216_53225	blood	1	S	Hissar
S217_53741	blood	8	R	Enteritidis
S218_53776	blood	0.5	S	Gallinarum
S219_53852	blood	8	R	Enteritidis
S220_54049	blood	0.5	S	Gallinarum
S221_54098	blood	0.5	S	Hissar
S222_54234	blood	1	S	Weltevreden
S223_54252	blood	1	S	Abony
S224_54395	blood	8	R	Enteritidis
S225_54412	blood	8	R	Enteritidis
S226_54496	blood	8	R	Enteritidis
S227_54727	blood	1	S	Typhimurium
S228_54834	blood	1	S	monophasic variant of Typhimurium
S229_54835	blood	1	S	Derby
S230_54836	blood	8	R	Enteritidis
S231_54925	blood	8	R	Enteritidis
S232_55004	blood	8	R	Enteritidis
S233_55033	blood	8	R	Enteritidis
S234_55044	blood	8	R	Enteritidis
S235_55055	blood	8	R	Enteritidis
S236_55394	blood	8	R	Enteritidis
S237_55408	blood	8	R	Enteritidis
S238_55446	blood	1	S	Albany
S239_55574	blood	8	R	Enteritidis
S240_55591	blood	0.5	S	Thompson
S241_55653	blood	0.5	S	Weltevreden
S242_55656	blood	1	S	Paratyphi A
S243_55838	blood	8	R	Enteritidis
S244_55884	blood	0.5	S	Potsdam
S245_55893	blood	8	R	Enteritidis
S246_55962	blood	8	R	Enteritidis
S247_56168	blood	16	R	Enteritidis
S248_56259	blood	8	R	Enteritidis
S249_57029	blood	1	S	Enteritidis
S250_57359	blood	8	R	Enteritidis
S251_57369	blood	1	S	Paratyphi B
S252_57378	blood	1	S	Rissen
S253_57402	blood	8	R	Enteritidis
S254_57418	blood	8	R	Enteritidis
S255_57420	blood	8	R	Enteritidis
S256_57462	blood	8	R	Enteritidis
S257_57465	blood	8	R	Enteritidis
S258_57563	blood	8	R	Enteritidis
S259_57600	blood	1	S	Bovismorbificans
S260_57607	blood	8	R	Enteritidis
S261_57610	blood	8	R	Enteritidis
S262_57703	blood	0.5	S	Gallinarum
S263_57786	blood	1	S	Albany
S264_57787	blood	8	R	Enteritidis
S265_57936	blood	8	R	Enteritidis
S266_58078	blood	0.5	S	Typhimurium
S267_58079	blood	1	S	Infantis
S268_58313	blood	8	R	Enteritidis
S269_58408	blood	8	R	Enteritidis
S270_58589	blood	8	R	Enteritidis
S271_58592	blood	0.5	S	Choleraesuis
S272_58616	blood	8	R	Enteritidis
S273_58676	blood	8	R	Enteritidis
S274_58722	blood	2	S	Typhimurium
S275_58724	blood	1	S	Indiana
S276_58758	blood	1	S	Paratyphi B
S277_58760	blood	1	S	Paratyphi A
S278_58784	blood	1	S	Paratyphi c
S279_58867	blood	1	S	Enteritidis
S280_58953	blood	1	S	Dublin
S281_58998	blood	1	S	Typhimurium
S282_59033	blood	8	R	Enteritidis
S283_59417	blood	8	R	Enteritidis
S284_59443	blood	8	R	Enteritidis
S285_59461	blood	8	R	Enteritidis
S286_59944	blood	8	R	Enteritidis
S287_60368	blood	8	R	Enteritidis
S288_60474	blood	8	R	Enteritidis
S289_60732	blood	0.5	S	Albany
S290_60930	blood	8	R	Enteritidis
S291_61174	blood	8	R	Enteritidis
S292_61180	blood	1	S	Enteritidis
S293_61394	blood	2	S	Enteritidis
S294_61419	blood	1	S	Typhimurium
S295_61448	blood	8	R	Enteritidis
S296_61455	blood	8	R	Enteritidis
S297_61547	blood	1	S	Paratyphi B
S298_61548	blood	1	S	Paratyphi B
S299_61657	blood	1	S	Gallinarum
S300_61659	blood	1	S	London
S301_61670	blood	0.5	S	Thompson
S302_61685	blood	0.5	S	Thompson
S303_61842	blood	1	S	Enteritidis
S304_61860	blood	1	S	Gallinarum
S305_61926	blood	1	S	Enteritidis
S306_61942	blood	2	S	Enteritidis
S307_61959	blood	1	S	Stanley
S308_61991	blood	1	S	Gallinarum
S309_62047	blood	2	S	Enteritidis
S310_62173	blood	1	S	Enteritidis
S311_62217	blood	1	S	Infantis
S312_62259	blood	1	S	Hissar
S313_62317	blood	1	S	Bovismorbificans
S314_62490	blood	1	S	Derby
S315_62613	blood	1	S	Paratyphi A
S316_63199	blood	2	S	Enteritidis
S317_66414	blood	2	S	monophasic variant of Typhimurium
S318_65294	fecal sample	1	S	monophasic variant of Typhimurium
